# Supplementary material for: catena-Poly[copper(II)-bis(μ-2,4-dichloro-6-formyl­phenolato)-κ3 O,O′:Cl 4;κ3 Cl 4:O,O′]
Source: Acta Crystallogr Sect E Struct Rep Online. 2008 Jul 9;64(Pt 8):m1011. doi: 10.1107/S1600536808020424 (PMC2961934; doi:10.1107/S1600536808020424)
Supplement: Supplementary file 1 [file e-64-m1011-sup1.cif]

##############################################################################
###                                                                        ###
###        Electronic paper (Acta Crystallographica Section E)             ###
###                                                                        ###
##############################################################################
#                                                                            #
# This CIF contains the data in a paper accepted for publication in Acta     #
# Crystallographica Section E. It conforms to the requirements of Notes      #
# for Authors for Section E, and has been peer reviewed under the auspices   #
# of the IUCr Commission on Journals.                                        #
#                                                                            #
# Full details of the Crystallographic Information File format               #
# are given in the paper "The Crystallographic Information File (CIF):       #
# a New Standard Archive File for Crystallography" by S. R. Hall, F. H.      #
# Allen and I. D. Brown [Acta Cryst. (1991), A47, 655-685].                  #
#                                                                            #
# The current version of the core CIF dictionary is obtainable from          #
# ftp://ftp.iucr.org/pub/cif_core.dic. The current version number is 2.4.    #
#                                                                            #
# Software is freely available for graphical display of the structure(s) in  #
# this CIF.  For information consult the CIF home page http://www.iucr.org/  #
# cif/home.html                                                              #
#                                                                            #
# This file may be used for bona fide research purposes within the           #
# scientific community so long as proper attribution is given to the journal # 
# article from which it was obtained.                                        #
#                                                                            #
##############################################################################
                                             
data_global
_audit_creation_method     'from SHELXL97 CIF and IUCr SHELXL97-template'
_journal_date_recd_electronic     2008-06-25
_journal_date_accepted     2008-07-03
_journal_name_full     'Acta Crystallographica, Section E'
_journal_year     2008
_journal_volume     64
_journal_issue      8
_journal_page_first     m1011
_journal_page_last     m1011
_journal_paper_category     QM
_journal_coeditor_code     BI2288
_publ_contact_author_name     'Qian, Hui-Fen'
_publ_contact_author_address
;
College of Sciences,
Nanjing University of Technology,
Nanjing, 210009,
People's Republic of China
;
_publ_contact_author_email     whuang@nju.edu.cn
_publ_contact_author_fax     '86 25 83314502'
_publ_contact_author_phone     '86 25 83686526'
_publ_section_title
;\
catena-Poly[copper(II)-bis(\m-2,4-dichloro-6-formylphenolato)-\
\k^3^<i>O</i>,<i>O</i>':Cl^4^;\k^3^Cl^4^:<i>O</i>,<i>O</i>']
;
loop_
    _publ_author_name
    _publ_author_footnote
    _publ_author_address
    'Fan, Ying' .
;
College of Sciences,
Nanjing University of Technology,
Nanjing 210009,
People's Republic of China
;
    'You, Wei' .
;
College of Sciences,
Nanjing University of Technology,
Nanjing 210009,
People's Republic of China
;
    'Liu, Jian-Lan' .
;
College of Sciences,
Nanjing University of Technology,
Nanjing 210009,
People's Republic of China
;
    'Qian, Hui-Fen' .
;
College of Sciences,
Nanjing University of Technology,
Nanjing 210009,
People's Republic of China
;
    'Huang, Wei'
;Additional correspondence author
;
;
State Key Laboratory of Coordination Chemistry,
Coordination Chemistry Institute,
School of Chemistry and Chemical Engineering,
Nanjing University,
Nanjing 210093,
People's Republic of China
;
data_I
_audit_creation_method     SHELXL-97
_chemical_name_systematic
;
catena-Poly[copper(II)-bis(\m-2,4-dichloro-6-formylphenolato)-\
\k^3^<i>O</i>,<i>O</i>':Cl^4^;\k^3^Cl^4^:<i>O</i>,<i>O</i>']
;
_chemical_name_common     ?
_chemical_formula_moiety     'C14 H6 Cl4 Cu O4'
_chemical_formula_sum     'C14 H6 Cl4 Cu O4'
_chemical_formula_iupac     '[Cu (C7 H3 Cl2 O2)2]'
_chemical_formula_weight     443.53
_chemical_melting_point     ?
_symmetry_cell_setting     orthorhombic
_symmetry_space_group_name_H-M     'P b c a'
_symmetry_space_group_name_Hall     '-P 2ac 2ab'
loop_
    _symmetry_equiv_pos_as_xyz
    'x, y, z'
    '-x+1/2, -y, z+1/2'
    '-x, y+1/2, -z+1/2'
    'x+1/2, -y+1/2, -z'
    '-x, -y, -z'
    'x-1/2, y, -z-1/2'
    'x, -y-1/2, z-1/2'
    '-x-1/2, y-1/2, z'
_cell_length_a     8.1564(8)
_cell_length_b     12.4746(12)
_cell_length_c     14.7296(14)
_cell_angle_alpha     90.00
_cell_angle_beta     90.00
_cell_angle_gamma     90.00
_cell_volume     1498.7(3)
_cell_formula_units_Z     4
_cell_measurement_reflns_used     3128
_cell_measurement_theta_min     2.766
_cell_measurement_theta_max     27.571
_cell_measurement_temperature     291(2)
_exptl_crystal_description     block
_exptl_crystal_colour     red
_exptl_crystal_size_max     0.14
_exptl_crystal_size_mid     0.12
_exptl_crystal_size_min     0.10
_exptl_crystal_density_diffrn     1.966
_exptl_crystal_density_meas     ?
_exptl_crystal_density_method     'not measured'
_exptl_crystal_F_000     876
_exptl_absorpt_coefficient_mu     2.185
_exptl_absorpt_correction_type     multi-scan
_exptl_absorpt_process_details     '(SADABS; Bruker, 2000)'
_exptl_absorpt_correction_T_min     0.750
_exptl_absorpt_correction_T_max     0.811
_exptl_special_details     ?
_diffrn_ambient_temperature     291(2)
_diffrn_radiation_type     MoK\a
_diffrn_radiation_wavelength     0.71073
_diffrn_radiation_source     'fine-focus sealed tube'
_diffrn_radiation_monochromator     graphite
_diffrn_measurement_device_type     'Bruker SMART CCD'
_diffrn_measurement_method     '\f and \w'
_diffrn_reflns_number     7424
_diffrn_reflns_av_R_equivalents     0.0434
_diffrn_reflns_av_sigmaI/netI     0.0264
_diffrn_reflns_theta_min     2.77
_diffrn_reflns_theta_max     26.00
_diffrn_reflns_theta_full     26.00
_diffrn_measured_fraction_theta_max     1.000
_diffrn_measured_fraction_theta_full     1.000
_diffrn_reflns_limit_h_min     -10
_diffrn_reflns_limit_h_max     10
_diffrn_reflns_limit_k_min     -15
_diffrn_reflns_limit_k_max     15
_diffrn_reflns_limit_l_min     -11
_diffrn_reflns_limit_l_max     18
_diffrn_standards_number     0
_diffrn_standards_interval_count     .
_diffrn_standards_interval_time     .
_diffrn_standards_decay_%     ?
_refine_special_details
;
Refinement of <i>F</i>^2^ against ALL reflections. The weighted <i>R</i>-factor
<i>wR</i> and goodness of fit <i>S</i> are based on <i>F</i>^2^, conventional
<i>R</i>-factors <i>R</i> are based on <i>F</i>, with <i>F</i> set to zero for
negative <i>F</i>^2^. The threshold expression of <i>F</i>^2^ >
\s(<i>F</i>^2^) is used only for calculating <i>R</i>-factors(gt) <i>etc</i>.
and is not relevant to the choice of reflections for refinement.
<i>R</i>-factors based on <i>F</i>^2^ are statistically about twice as large
as those based on <i>F</i>, and <i>R</i>- factors based on ALL data will be
even larger.
;
_reflns_number_total     1471
_reflns_number_gt     1215
_reflns_threshold_expression     I>2\s(I)
_refine_ls_structure_factor_coef     Fsqd
_refine_ls_matrix_type     full
_refine_ls_R_factor_all     0.0410
_refine_ls_R_factor_gt     0.0331
_refine_ls_wR_factor_gt     0.0999
_refine_ls_wR_factor_ref     0.1029
_refine_ls_goodness_of_fit_ref     1.056
_refine_ls_restrained_S_all     1.056
_refine_ls_number_reflns     1471
_refine_ls_number_parameters     106
_refine_ls_number_restraints     0
_refine_ls_hydrogen_treatment     constr
_refine_ls_weighting_scheme     calc
_refine_ls_weighting_details
         'calc w=1/[\s^2^(Fo^2^)+(0.0631P)^2^+0.6132P] where P=(Fo^2^+2Fc^2^)/3'
_atom_sites_solution_hydrogens     geom
_atom_sites_solution_primary     direct
_atom_sites_solution_secondary     difmap
_refine_ls_shift/su_max     0.000
_refine_ls_shift/su_mean     0.000
_refine_diff_density_max     0.408
_refine_diff_density_min     -0.827
_refine_ls_extinction_method     none
_refine_ls_extinction_coef     ?
loop_
    _atom_type_symbol
    _atom_type_description
    _atom_type_scat_dispersion_real
    _atom_type_scat_dispersion_imag
    _atom_type_scat_source
    'C' 'C' 0.0033 0.0016
                         'International Tables Vol C Tables 4.2.6.8 and 6.1.1.4'
    'H' 'H' 0.0000 0.0000
                         'International Tables Vol C Tables 4.2.6.8 and 6.1.1.4'
    'O' 'O' 0.0106 0.0060
                         'International Tables Vol C Tables 4.2.6.8 and 6.1.1.4'
    'Cl' 'Cl' 0.1484 0.1585
                         'International Tables Vol C Tables 4.2.6.8 and 6.1.1.4'
    'Cu' 'Cu' 0.3201 1.2651
                         'International Tables Vol C Tables 4.2.6.8 and 6.1.1.4'
_computing_data_collection     'SMART (Bruker, 2000)'
_computing_cell_refinement     'SAINT (Bruker, 2000)'
_computing_data_reduction     'SAINT (Bruker, 2000)'
_computing_structure_solution     'SHELXTL (Sheldrick, 2008)'
_computing_structure_refinement     'SHELXTL (Sheldrick, 2008)'
_computing_molecular_graphics     'SHELXTL (Sheldrick, 2008)'
_computing_publication_material     'SHELXTL (Sheldrick, 2008)'
loop_
    _atom_site_type_symbol
    _atom_site_label
    _atom_site_fract_x
    _atom_site_fract_y
    _atom_site_fract_z
    _atom_site_U_iso_or_equiv
    _atom_site_adp_type
    _atom_site_calc_flag
    _atom_site_refinement_flags
    _atom_site_occupancy
    _atom_site_disorder_assembly
    _atom_site_disorder_group
    Cu Cu1 1.0000 1.0000 0.5000 0.0350(2) Uani d S 1 . .
    C C1 0.6397(3) 0.9163(2) 0.43110(19) 0.0300(6) Uani d . 1 . .
    C C2 0.6929(3) 1.0203(2) 0.4048(2) 0.0283(6) Uani d . 1 . .
    C C3 0.5807(4) 1.0793(2) 0.3514(2) 0.0310(6) Uani d . 1 . .
    C C4 0.4281(4) 1.0410(2) 0.3285(2) 0.0348(7) Uani d . 1 . .
    H H4 0.3569 1.0829 0.2943 0.042 Uiso calc R 1 . .
    C C5 0.3807(3) 0.9390(2) 0.3569(2) 0.0334(7) Uani d . 1 . .
    C C6 0.4844(3) 0.8770(2) 0.4061(2) 0.0324(7) Uani d . 1 . .
    H H6 0.4528 0.8083 0.4233 0.039 Uiso calc R 1 . .
    C C7 0.7396(4) 0.8478(3) 0.4859(2) 0.0371(7) Uani d . 1 . .
    H H7 0.6969 0.7805 0.4993 0.045 Uiso calc R 1 . .
    Cl Cl1 0.64045(10) 1.20455(6) 0.31242(6) 0.0445(3) Uani d . 1 . .
    Cl Cl2 0.18463(10) 0.89331(8) 0.33032(6) 0.0473(3) Uani d . 1 . .
    O O1 0.8330(2) 1.06231(16) 0.42655(15) 0.0367(5) Uani d . 1 . .
    O O2 0.8767(3) 0.86838(18) 0.51754(15) 0.0413(5) Uani d . 1 . .
loop_
    _atom_site_aniso_label
    _atom_site_aniso_U_11
    _atom_site_aniso_U_22
    _atom_site_aniso_U_33
    _atom_site_aniso_U_12
    _atom_site_aniso_U_13
    _atom_site_aniso_U_23
    Cu1 0.0256(3) 0.0313(3) 0.0481(4) 0.0010(2) -0.0058(2) 0.0057(2)
    C1 0.0251(14) 0.0316(15) 0.0332(16) 0.0020(11) -0.0008(12) 0.0006(12)
    C2 0.0244(14) 0.0287(14) 0.0318(15) 0.0025(11) 0.0021(12) 0.0003(11)
    C3 0.0304(15) 0.0287(14) 0.0339(15) 0.0033(12) 0.0019(13) 0.0006(12)
    C4 0.0309(15) 0.0380(16) 0.0356(17) 0.0081(14) -0.0035(13) -0.0012(13)
    C5 0.0241(13) 0.0436(17) 0.0325(15) -0.0012(13) -0.0007(12) -0.0059(13)
    C6 0.0302(15) 0.0319(16) 0.0352(16) -0.0033(12) 0.0001(12) -0.0019(12)
    C7 0.0322(16) 0.0310(15) 0.0481(18) -0.0002(14) -0.0035(14) 0.0044(13)
    Cl1 0.0438(5) 0.0313(4) 0.0583(5) 0.0029(3) -0.0019(4) 0.0106(3)
    Cl2 0.0299(4) 0.0576(5) 0.0544(5) -0.0064(4) -0.0109(3) -0.0036(4)
    O1 0.0258(10) 0.0321(11) 0.0522(13) -0.0022(9) -0.0064(9) 0.0076(9)
    O2 0.0302(12) 0.0345(12) 0.0592(14) -0.0006(9) -0.0110(10) 0.0104(10)
_geom_special_details
;
All e.s.d.'s (except the e.s.d. in the dihedral angle between two l.s. planes)
are estimated using the full covariance matrix. The cell e.s.d.'s are taken
into account individually in the estimation of e.s.d.'s in distances, angles
and torsion angles; correlations between e.s.d.'s in cell parameters are only
used when they are defined by crystal symmetry. An approximate (isotropic)
treatment of cell e.s.d.'s is used for estimating e.s.d.'s involving l.s.
planes.
;
loop_
    _geom_bond_atom_site_label_1
    _geom_bond_atom_site_label_2
    _geom_bond_site_symmetry_2
    _geom_bond_distance
    _geom_bond_publ_flag
    Cu1 O1 . 1.906(2) y
    Cu1 O1 5_776 1.906(2) y
    Cu1 O2 5_776 1.943(2) y
    Cu1 O2 . 1.943(2) y
    Cu1 Cl2 1_655 3.2070(10)
                           y
    Cu1 Cl2 5_676 3.2070(10)
                           y
    C1 C6 . 1.408(4) ?
    C1 C2 . 1.422(4) ?
    C1 C7 . 1.431(4) ?
    C2 O1 . 1.297(3) ?
    C2 C3 . 1.413(4) ?
    C3 C4 . 1.375(4) ?
    C3 Cl1 . 1.735(3) ?
    C4 C5 . 1.394(4) ?
    C4 H4 . 0.930 ?
    C5 C6 . 1.356(4) ?
    C5 Cl2 . 1.742(3) ?
    C6 H6 . 0.930 ?
    C7 O2 . 1.238(4) ?
    C7 H7 . 0.930 ?
loop_
    _geom_angle_atom_site_label_1
    _geom_angle_atom_site_label_2
    _geom_angle_atom_site_label_3
    _geom_angle_site_symmetry_1
    _geom_angle_site_symmetry_3
    _geom_angle
    _geom_angle_publ_flag
    O1 Cu1 O1 . 5_776 180 y
    O1 Cu1 O2 . 5_776 87.13(8) y
    O1 Cu1 O2 5_776 5_776 92.87(8) y
    O1 Cu1 O2 . . 92.87(8) y
    O1 Cu1 O2 5_776 . 87.13(8) y
    O2 Cu1 O2 5_776 . 180 y
    C6 C1 C2 . . 121.4(3) ?
    C6 C1 C7 . . 116.9(3) ?
    C2 C1 C7 . . 121.7(3) ?
    O1 C2 C3 . . 119.8(2) ?
    O1 C2 C1 . . 124.7(3) ?
    C3 C2 C1 . . 115.4(2) ?
    C4 C3 C2 . . 122.8(3) ?
    C4 C3 Cl1 . . 119.1(2) ?
    C2 C3 Cl1 . . 118.1(2) ?
    C3 C4 C5 . . 119.7(3) ?
    C3 C4 H4 . . 120.2 ?
    C5 C4 H4 . . 120.2 ?
    C6 C5 C4 . . 120.5(3) ?
    C6 C5 Cl2 . . 120.4(2) ?
    C4 C5 Cl2 . . 119.1(2) ?
    C5 C6 C1 . . 120.2(3) ?
    C5 C6 H6 . . 119.9 ?
    C1 C6 H6 . . 119.9 ?
    O2 C7 C1 . . 127.0(3) ?
    O2 C7 H7 . . 116.5 ?
    C1 C7 H7 . . 116.5 ?
    C2 O1 Cu1 . . 127.25(18) ?
    C7 O2 Cu1 . . 126.4(2) ?
