# Supplementary material for: catena-Poly[copper(II)-bis(μ-2,4-dichloro-6-formyl­phenolato)-κ3 O,O′:Cl 4;κ3 Cl 4:O,O′]
Source: Acta Crystallogr Sect E Struct Rep Online. 2008 Jul 9;64(Pt 8):m1011. doi: 10.1107/S1600536808020424 (PMC2961934; doi:10.1107/S1600536808020424)
Supplement: Supplementary file 2 [file e-64-m1011-Isup2.hkl]

# 
# h,k,l, Fc-squared, Fo-squared, sigma(Fo-squared) and status flag 
# 
data_I
_shelx_title ' 280320B_0m in Pbca' 
_shelx_refln_list_code          4 
_shelx_F_calc_maximum      224.91 
_exptl_crystal_F_000       876.00 
_reflns_d_resolution_high  0.8107 
 
loop_ 
 _symmetry_equiv_pos_as_xyz 
 'x, y, z' 
 '-x+1/2, -y, z+1/2' 
 '-x, y+1/2, -z+1/2' 
 'x+1/2, -y+1/2, -z' 
 '-x, -y, -z' 
 'x-1/2, y, -z-1/2' 
 'x, -y-1/2, z-1/2' 
 '-x-1/2, y-1/2, z' 
 
_cell_length_a     8.1564 
_cell_length_b    12.4746 
_cell_length_c    14.7296 
_cell_angle_alpha  90.000 
_cell_angle_beta   90.000 
_cell_angle_gamma  90.000 
 
_shelx_F_squared_multiplier     1.000 
 
loop_ 
 _refln_index_h 
 _refln_index_k 
 _refln_index_l 
 _refln_F_squared_calc 
 _refln_F_squared_meas 
 _refln_F_squared_sigma 
 _refln_observed_status 
   2   0   0      168.38      360.50     29.62 o 
   4   0   0     3289.45     4353.36     60.06 o 
   6   0   0    15604.07    14556.30    137.01 o 
   8   0   0      967.91      895.66     70.21 o 
  10   0   0      485.48      493.51     40.78 o 
   2   1   0     6081.63     6332.40     62.67 o 
   4   1   0     3000.14     3750.25     64.76 o 
   6   1   0     4352.58     4156.45     52.40 o 
   8   1   0      130.59      119.72     14.80 o 
  10   1   0      639.17      580.71     30.72 o 
   0   2   0    40475.60    41101.79    339.95 o 
   2   2   0     9151.76     7974.13     79.91 o 
   4   2   0     6234.05     5295.58     47.37 o 
   6   2   0     2768.26     2671.22     42.55 o 
   8   2   0       10.88        9.62      9.50 o 
   2   3   0    14020.27    14953.76    134.20 o 
   4   3   0    12811.68    13431.42     76.28 o 
   6   3   0       76.00       64.78     10.25 o 
   8   3   0     1128.08     1093.87     33.98 o 
   0   4   0     1088.31     1689.36     30.56 o 
   2   4   0    12166.28    11797.33    156.66 o 
   4   4   0     3394.49     2983.63     36.87 o 
   6   4   0      907.85      851.00     25.67 o 
   8   4   0     1225.90     1186.56     35.63 o 
   2   5   0      724.75      879.21     16.41 o 
   4   5   0      149.85      139.91     10.40 o 
   6   5   0      187.44      189.80     14.59 o 
   8   5   0      325.53      315.93     59.38 o 
   0   6   0       30.44       73.95     11.19 o 
   2   6   0     5718.63     5346.56     56.05 o 
   4   6   0     9107.89     8968.79    113.42 o 
   6   6   0      208.90      241.26     26.13 o 
   8   6   0     2079.86     1957.50     72.00 o 
   2   7   0     2235.34     2342.95     40.91 o 
   4   7   0     4691.12     4719.51     85.40 o 
   6   7   0       29.38       18.72     14.47 o 
   8   7   0       67.86       58.14     21.50 o 
   0   8   0     1247.57     1023.82     35.46 o 
   2   8   0     2491.56     2269.27     62.27 o 
   4   8   0     9061.59     9128.66    213.82 o 
   6   8   0     1494.55     1542.07    122.66 o 
   8   8   0      133.03      141.15     28.85 o 
   2   9   0       95.87      122.95     19.91 o 
   4   9   0      580.24      639.70     37.81 o 
   6   9   0      157.09      167.33     28.17 o 
   8   9   0       76.41       56.36     23.60 o 
   0  10   0     7829.96     7543.60    156.90 o 
   2  10   0      660.39      627.04     37.53 o 
   4  10   0       35.69       42.43     17.81 o 
   6  10   0     3672.40     3575.56     95.20 o 
   2  11   0     1074.50     1072.89     49.02 o 
   4  11   0      236.48      209.68     28.58 o 
   6  11   0      340.94      409.79     57.65 o 
   0  12   0       89.26       87.55     30.34 o 
   2  12   0      798.32      852.30     46.99 o 
   4  12   0     1980.00     1933.19     70.79 o 
   6  12   0       33.37       44.97     22.76 o 
   2  13   0     1166.20     1172.34     56.49 o 
   4  13   0       42.02       33.93     21.97 o 
   0  14   0     1886.76     1914.87    102.58 o 
   2  14   0      424.62      528.28     43.71 o 
   4  14   0        3.22        8.13     20.34 o 
   2  15   0      217.45      274.06     36.67 o 
   1   1   1     3060.58     2830.30     25.60 o 
   2   1   1     3360.54     3643.90     37.12 o 
   3   1   1     1941.64     1444.63     12.94 o 
   4   1   1     4600.47     4754.58     35.41 o 
   5   1   1     7036.61     6484.00     41.50 o 
   6   1   1      286.19      273.71     11.39 o 
   7   1   1     2476.88     2361.02     31.02 o 
   8   1   1        9.43       10.58      6.68 o 
   9   1   1      180.70      191.47     15.05 o 
  10   1   1      135.16      120.90     14.28 o 
   0   2   1      689.53      650.75     11.46 o 
   1   2   1      677.12      797.24     10.19 o 
   2   2   1     1818.35     2111.23     22.54 o 
   3   2   1        0.21        3.81      2.02 o 
   4   2   1     1583.51     1664.07     19.18 o 
   5   2   1      345.74      319.89     10.71 o 
   6   2   1      909.44      923.11     18.61 o 
   7   2   1     2050.89     2004.66     28.92 o 
   8   2   1      379.65      385.82     15.60 o 
   9   2   1      392.98      351.68     16.69 o 
   1   3   1     8195.40     7772.45     80.28 o 
   2   3   1    11881.09    12700.55    146.26 o 
   3   3   1    12547.99    12208.09    107.43 o 
   4   3   1      894.88      819.92     11.99 o 
   5   3   1     5008.79     4792.83     36.37 o 
   6   3   1      532.09      532.13     14.81 o 
   7   3   1     3008.13     2888.43     34.60 o 
   8   3   1       87.61       67.60      9.15 o 
   9   3   1      679.88      701.38     23.45 o 
   0   4   1     5413.64     5727.51    114.36 o 
   1   4   1     3574.96     3745.46     50.07 o 
   2   4   1     1652.02     1742.74     21.48 o 
   3   4   1      730.74      735.31     12.34 o 
   4   4   1     2973.22     3137.08     27.45 o 
   5   4   1        2.77        6.74      4.60 o 
   6   4   1     1465.90     1345.10     22.42 o 
   7   4   1      101.18       96.55      9.93 o 
   8   4   1      541.44      503.84     19.05 o 
   9   4   1      195.14      173.64     15.99 o 
   1   5   1     3208.31     2891.93     42.93 o 
   2   5   1      320.17      329.06      7.19 o 
   3   5   1    22222.59    21983.22    184.60 o 
   4   5   1       89.87       93.87      8.52 o 
   5   5   1     1008.13      935.86     21.19 o 
   6   5   1     1758.21     1758.78     27.40 o 
   7   5   1     1306.01     1262.49     28.65 o 
   8   5   1      269.66      266.70     16.86 o 
   9   5   1     1119.04     1085.75     35.94 o 
   0   6   1    22374.50    23654.85    406.64 o 
   1   6   1     3541.78     3979.28     47.66 o 
   2   6   1     1060.70     1026.24     16.01 o 
   3   6   1      444.48      445.08      9.67 o 
   4   6   1     1062.17     1011.87     16.18 o 
   5   6   1     1224.33     1189.12     27.95 o 
   6   6   1     1415.91     1416.16     28.35 o 
   7   6   1      432.66      424.51     21.52 o 
   8   6   1      210.43      212.43     18.20 o 
   9   6   1      216.61      223.55     23.30 o 
   1   7   1    10053.94     9949.25     69.59 o 
   2   7   1     1456.15     1530.68     28.08 o 
   3   7   1     1262.98     1154.30     23.48 o 
   4   7   1        0.29        5.10      6.27 o 
   5   7   1       11.14       12.74      8.65 o 
   6   7   1      481.23      477.91     21.14 o 
   7   7   1     2029.69     2077.24     49.98 o 
   8   7   1      153.16      155.88     19.81 o 
   0   8   1       19.76       24.52      7.02 o 
   1   8   1     1137.59     1070.23     21.71 o 
   2   8   1      221.99      239.63     12.28 o 
   3   8   1       37.63       36.89      7.38 o 
   4   8   1      441.43      474.44     18.86 o 
   5   8   1       12.71       12.74      9.56 o 
   6   8   1       55.80       64.25     13.75 o 
   7   8   1        6.60        7.70     11.55 o 
   8   8   1      648.83      628.37     32.94 o 
   1   9   1     2417.26     2257.98     41.44 o 
   2   9   1     4055.17     4111.54     48.18 o 
   3   9   1     1734.72     1752.41     33.75 o 
   4   9   1     1447.35     1468.11     38.38 o 
   5   9   1      832.38      819.91     31.20 o 
   6   9   1        1.00        4.22     10.75 o 
   7   9   1      153.17      205.10     25.97 o 
   8   9   1       60.84       34.97     15.69 o 
   0  10   1        0.17        3.20      9.46 o 
   1  10   1        1.34        0.00      6.31 o 
   2  10   1       20.19       18.65      9.15 o 
   3  10   1      343.49      331.54     21.55 o 
   4  10   1      273.78      270.73     20.70 o 
   5  10   1        0.09        1.66     10.66 o 
   6  10   1        0.38       19.67     12.69 o 
   7  10   1      142.18      129.39     19.98 o 
   1  11   1      962.32      988.47     32.84 o 
   2  11   1      628.83      596.01     27.66 o 
   3  11   1     2222.30     2240.52     49.60 o 
   4  11   1        0.08        0.00     11.00 o 
   5  11   1     1547.61     1599.31     45.85 o 
   6  11   1        4.38        0.00     12.71 o 
   7  11   1      181.98      225.38     24.82 o 
   0  12   1       52.25       67.67     21.02 o 
   1  12   1      258.02      256.30     20.72 o 
   2  12   1       49.34       58.69     14.52 o 
   3  12   1      120.15      123.84     17.96 o 
   4  12   1       59.31       55.49     15.75 o 
   5  12   1        9.57       17.75     14.14 o 
   6  12   1       95.01       86.05     18.70 o 
   1  13   1      755.08      747.80     32.77 o 
   2  13   1      162.34      176.66     20.05 o 
   3  13   1     1157.90     1154.40     40.88 o 
   4  13   1      506.90      504.68     30.79 o 
   5  13   1      434.59      444.85     30.36 o 
   0  14   1      198.86      192.83     30.69 o 
   1  14   1       78.25       81.72     17.49 o 
   2  14   1       24.31       36.19     15.40 o 
   3  14   1        0.20       12.96     14.34 o 
   4  14   1      262.84      262.43     26.06 o 
   1  15   1      268.82      307.15     26.72 o 
   2  15   1      112.01       90.98     19.64 o 
   0   0   2    12224.65    10648.93     81.19 o 
   1   0   2     1419.74     1545.69     36.94 o 
   2   0   2     7540.58     6687.93     79.43 o 
   3   0   2      148.96      172.96      9.22 o 
   4   0   2    11667.90    10529.92    107.69 o 
   5   0   2     1460.04     1553.02     29.73 o 
   6   0   2     1362.61     1332.94     30.85 o 
   7   0   2      432.76      442.22     21.33 o 
   8   0   2     3311.85     3193.98     55.36 o 
   9   0   2      416.92      357.14     28.69 o 
  10   0   2      300.13      313.15     29.41 o 
   1   1   2     1358.29     1458.70     25.04 o 
   2   1   2     1042.74     1196.71     12.39 o 
   3   1   2     6495.65     6484.08     42.57 o 
   4   1   2      159.10      177.87      6.56 o 
   5   1   2       47.03       33.14      5.25 o 
   6   1   2      604.64      565.75     15.08 o 
   7   1   2        9.69        7.66      5.95 o 
   8   1   2      127.00      126.27     11.83 o 
   9   1   2      164.03      151.17     18.39 o 
   0   2   2    22678.92    22058.73    484.13 o 
   1   2   2      656.75      693.91      8.95 o 
   2   2   2     5098.43     4567.06     53.01 o 
   3   2   2     1682.87     1869.63     20.15 o 
   4   2   2      971.27      776.03     10.95 o 
   5   2   2      285.86      253.50      9.96 o 
   6   2   2     6820.06     6456.50     56.04 o 
   7   2   2      149.62      188.54     11.88 o 
   8   2   2     1959.06     1942.59     35.83 o 
   9   2   2      202.86      185.90     19.12 o 
   1   3   2      807.58      925.94     15.60 o 
   2   3   2     3943.77     4143.75     48.32 o 
   3   3   2      274.78      298.20     29.39 o 
   4   3   2      565.56      533.70      9.95 o 
   5   3   2      967.24      959.03     18.55 o 
   6   3   2        2.35        3.71      5.46 o 
   7   3   2     3303.42     3151.41     38.95 o 
   8   3   2       14.85       14.48      7.80 o 
   9   3   2      233.94      206.85     15.18 o 
   0   4   2     1007.34      689.94     21.40 o 
   1   4   2     8190.78     7569.11    647.97 o 
   2   4   2     3795.15     3143.94     49.26 o 
   3   4   2      582.12      670.07     10.49 o 
   4   4   2     8912.62     7912.64    264.92 o 
   5   4   2     1345.58     1384.40     24.12 o 
   6   4   2     3765.05     3721.60     52.33 o 
   7   4   2     1424.06     1439.52     27.10 o 
   8   4   2       39.64       29.98      8.56 o 
   9   4   2       87.89       68.64     12.82 o 
   1   5   2      422.20      499.40     10.61 o 
   2   5   2     2976.00     3126.74     43.14 o 
   3   5   2     1770.33     1945.97     36.61 o 
   4   5   2      313.75      336.54      9.32 o 
   5   5   2       21.66       23.60      5.96 o 
   6   5   2      420.63      392.15     18.72 o 
   7   5   2      164.72      150.09     12.88 o 
   8   5   2      103.87      111.93     12.87 o 
   9   5   2        0.92        0.00     11.06 o 
   0   6   2    10380.03     9333.86    146.93 o 
   1   6   2      509.06      508.20     12.84 o 
   2   6   2     2605.79     2417.16     28.34 o 
   3   6   2      663.92      725.25     13.73 o 
   4   6   2     5467.58     5314.07     40.41 o 
   5   6   2       88.19       96.80      9.58 o 
   6   6   2      974.42      963.67     24.12 o 
   7   6   2      160.38      167.43     15.64 o 
   8   6   2      381.46      369.74     22.21 o 
   9   6   2       57.03       43.43     13.96 o 
   1   7   2      145.34      185.99      8.97 o 
   2   7   2     1640.65     1677.62     25.71 o 
   3   7   2     1009.37     1054.28     17.22 o 
   4   7   2     1029.82     1038.06     18.10 o 
   5   7   2      416.59      404.30     18.65 o 
   6   7   2       13.09       12.84      8.50 o 
   7   7   2       93.32      105.81     14.09 o 
   8   7   2       41.11       34.78     12.36 o 
   0   8   2     8786.93     8601.17     71.19 o 
   1   8   2     2567.87     2460.64     31.46 o 
   2   8   2     5065.49     4756.88     66.99 o 
   3   8   2       65.02       64.68      8.46 o 
   4   8   2      458.59      463.82     16.73 o 
   5   8   2      596.10      568.33     22.08 o 
   6   8   2      619.13      596.48     24.05 o 
   7   8   2      350.69      340.50     24.56 o 
   8   8   2     1848.31     1831.96     51.91 o 
   1   9   2      354.15      346.49     14.93 o 
   2   9   2     3193.81     3176.11     53.30 o 
   3   9   2       36.08       32.22      8.16 o 
   4   9   2        9.58       15.64      8.17 o 
   5   9   2       69.51       88.81     14.68 o 
   6   9   2      568.98      552.99     28.21 o 
   7   9   2      149.42      143.06     19.46 o 
   8   9   2       65.02      100.28     19.43 o 
   0  10   2      180.82      170.67     17.19 o 
   1  10   2       25.35       21.30      7.66 o 
   2  10   2     4932.62     4962.04     58.98 o 
   3  10   2      996.95     1048.62     25.40 o 
   4  10   2     2709.88     2680.85     53.89 o 
   5  10   2       68.02       64.65     15.01 o 
   6  10   2      134.66      161.75     19.92 o 
   7  10   2      471.41      466.25     29.73 o 
   1  11   2      780.31      748.76     22.56 o 
   2  11   2        5.69        8.54      7.74 o 
   3  11   2     3791.00     3781.82     55.91 o 
   4  11   2       57.97       72.96     26.80 o 
   5  11   2      143.67      144.85     19.32 o 
   6  11   2      376.92      376.30     27.38 o 
   0  12   2     2983.40     2943.80     73.35 o 
   1  12   2        0.51        0.41      7.81 o 
   2  12   2      342.20      349.46     20.40 o 
   3  12   2       20.91       26.67     13.42 o 
   4  12   2      204.05      200.73     21.59 o 
   5  12   2      327.14      329.02     26.17 o 
   6  12   2      621.47      620.57     34.57 o 
   1  13   2       32.15       15.75     12.71 o 
   2  13   2      270.37      276.87     23.28 o 
   3  13   2       17.27       15.80     13.33 o 
   4  13   2      278.98      278.10     24.75 o 
   5  13   2      213.50      200.92     24.01 o 
   0  14   2      976.45     1065.49     56.05 o 
   1  14   2      665.99      627.14     32.41 o 
   2  14   2      205.82      239.19     23.41 o 
   3  14   2       61.39       50.91     17.02 o 
   4  14   2      546.01      594.46     34.64 o 
   1  15   2      121.46       99.00     20.10 o 
   1   1   3    38066.12    38488.55    895.03 o 
   2   1   3        5.54       13.29      3.36 o 
   3   1   3    10256.48     9886.32     75.58 o 
   4   1   3       31.66       27.50      4.16 o 
   5   1   3      272.59      428.67     14.71 o 
   6   1   3        0.26        4.48      5.76 o 
   7   1   3     2678.46     2566.89     57.44 o 
   8   1   3       88.23       87.66     11.81 o 
   9   1   3     1529.74     1535.83     39.31 o 
   0   2   3     1640.06     1815.28     78.40 o 
   1   2   3    46234.40    51043.47    824.79 o 
   2   2   3     1474.16     1705.90     20.68 o 
   3   2   3      350.71      490.33      9.56 o 
   4   2   3       40.01       46.34      4.45 o 
   5   2   3     2795.97     2718.88     48.44 o 
   6   2   3       19.04       15.70      6.69 o 
   7   2   3       73.15       70.45     10.03 o 
   8   2   3      535.27      492.85     20.94 o 
   9   2   3        3.20        1.80      9.56 o 
   1   3   3     5309.00     4458.53    186.21 o 
   2   3   3      434.47      474.66      9.13 o 
   3   3   3     8778.46     7708.65    340.37 o 
   4   3   3       21.04       29.50      4.26 o 
   5   3   3     9117.59     9134.39    108.78 o 
   6   3   3      151.63      170.26     10.71 o 
   7   3   3       21.84       22.31      8.33 o 
   8   3   3       15.28       27.44      9.47 o 
   9   3   3      339.20      365.50     20.54 o 
   0   4   3     4075.54     4222.22     58.59 o 
   1   4   3      838.75      713.64     11.99 o 
   2   4   3      989.23      998.53     13.42 o 
   3   4   3      111.70       90.30      5.91 o 
   4   4   3       73.48       41.60      7.47 o 
   5   4   3      148.68      136.35      8.83 o 
   6   4   3      283.05      275.74     14.59 o 
   7   4   3      166.29      160.78     13.23 o 
   8   4   3      148.60      135.21     13.67 o 
   9   4   3      495.85      464.89     22.83 o 
   1   5   3    14764.43    13712.00    120.01 o 
   2   5   3      732.17      852.39     14.27 o 
   3   5   3      751.92      912.98     15.42 o 
   4   5   3       58.11       85.45      6.46 o 
   5   5   3     7719.90     7567.96    130.17 o 
   6   5   3     1210.10     1226.71     33.73 o 
   7   5   3     2619.07     2617.63     58.38 o 
   8   5   3       28.77       33.15     10.10 o 
   9   5   3       35.91       33.70     11.70 o 
   0   6   3       61.25       80.82      8.07 o 
   1   6   3      389.67      339.56     31.91 o 
   2   6   3        0.42        1.44      3.09 o 
   3   6   3      550.17      617.35     13.27 o 
   4   6   3      885.12      908.91     19.58 o 
   5   6   3      786.63      832.85     18.96 o 
   6   6   3      127.47      135.73     11.92 o 
   7   6   3      316.53      337.98     17.65 o 
   8   6   3      123.39      117.80     15.20 o 
   9   6   3      680.36      731.03     31.27 o 
   1   7   3      621.22      459.32     12.95 o 
   2   7   3     1391.54     1351.14     28.76 o 
   3   7   3     7423.43     7137.31    113.02 o 
   4   7   3      801.08      709.05     61.44 o 
   5   7   3     2790.42     2805.52     63.20 o 
   6   7   3       15.95       14.90      8.74 o 
   7   7   3      604.59      593.57     25.22 o 
   8   7   3       35.39       33.88     12.54 o 
   0   8   3      829.23      860.52     23.35 o 
   1   8   3     2703.02     2722.01     30.14 o 
   2   8   3      102.36      102.66      8.33 o 
   3   8   3      906.20      918.82     19.06 o 
   4   8   3      400.17      394.62     14.34 o 
   5   8   3     1095.53     1063.24     25.32 o 
   6   8   3      219.59      200.13     16.41 o 
   7   8   3      387.65      416.73     23.00 o 
   8   8   3        9.24        5.02     11.72 o 
   1   9   3     1621.42     1458.40     26.86 o 
   2   9   3      168.17      163.47     11.58 o 
   3   9   3     2921.44     2856.93     54.03 o 
   4   9   3      141.22      141.30     11.66 o 
   5   9   3      235.96      207.95     15.99 o 
   6   9   3       15.62       31.07     12.90 o 
   7   9   3     1851.90     1884.93     51.19 o 
   0  10   3        0.22        0.24      9.35 o 
   1  10   3      472.45      478.77     18.02 o 
   2  10   3      241.91      264.64     14.68 o 
   3  10   3       96.42      102.31     11.05 o 
   4  10   3      138.19      149.88     12.98 o 
   5  10   3      353.74      335.58     30.86 o 
   6  10   3       25.44       29.61     14.04 o 
   7  10   3      138.71      141.15     20.09 o 
   1  11   3      312.34      321.97     16.42 o 
   2  11   3       83.96       73.19     10.69 o 
   3  11   3     2427.73     2472.70     49.64 o 
   4  11   3        4.40        0.00      8.34 o 
   5  11   3      667.07      677.33     32.36 o 
   6  11   3        0.39        7.80     13.53 o 
   0  12   3       54.33       44.78     14.74 o 
   1  12   3      143.88      130.24     12.89 o 
   2  12   3       29.09       35.54      9.91 o 
   3  12   3       29.22       34.26     10.20 o 
   4  12   3       67.46       52.92     13.24 o 
   5  12   3      172.51      155.64     20.73 o 
   6  12   3       42.12       34.75     16.76 o 
   1  13   3      413.54      430.63     23.45 o 
   2  13   3      120.00       93.95     13.06 o 
   3  13   3      537.78      543.32     26.23 o 
   4  13   3        3.66        6.43     13.62 o 
   5  13   3      829.44      862.79     39.19 o 
   0  14   3       74.76       60.06     17.84 o 
   1  14   3       72.64       63.10     14.31 o 
   2  14   3       11.87       10.30     14.12 o 
   3  14   3      105.18       80.52     18.53 o 
   1  15   3     1444.80     1577.10     75.61 o 
   0   0   4       73.11      268.43     19.07 o 
   1   0   4    10439.52    12258.09    115.29 o 
   2   0   4     4311.51     3886.41     96.38 o 
   3   0   4     4406.90     4864.19     48.81 o 
   4   0   4     6873.77     6907.14     92.55 o 
   5   0   4       23.59       48.97     10.30 o 
   6   0   4      401.50      359.54     22.34 o 
   7   0   4     1867.38     1943.09     57.56 o 
   8   0   4     3528.48     3412.83     91.00 o 
   9   0   4     1749.34     1793.45     70.61 o 
   1   1   4    19895.46    21114.63    275.12 o 
   2   1   4      578.34      626.20     11.12 o 
   3   1   4    13733.54    14576.99    124.85 o 
   4   1   4      441.95      439.74     11.40 o 
   5   1   4      195.76      205.90     11.19 o 
   6   1   4       85.23       84.09      9.49 o 
   7   1   4      898.27      892.18     24.34 o 
   8   1   4       50.22       45.47     10.48 o 
   9   1   4       91.28       80.59     13.48 o 
   0   2   4      129.26      337.47     12.05 o 
   1   2   4    21340.83    22169.78    813.99 o 
   2   2   4    11259.64    10985.61    153.87 o 
   3   2   4     1598.63     1835.93     27.08 o 
   4   2   4     6884.01     6942.23     71.36 o 
   5   2   4     4253.49     4411.82     56.60 o 
   6   2   4     2195.83     2205.19     33.76 o 
   7   2   4      206.23      202.63     13.97 o 
   8   2   4     1314.19     1372.53     32.23 o 
   9   2   4       38.29       28.01     11.01 o 
   1   3   4     4375.44     4961.19     73.12 o 
   2   3   4      358.17      433.27      9.29 o 
   3   3   4     2147.14     2443.65     60.50 o 
   4   3   4     1232.94     1356.21     20.67 o 
   5   3   4     1705.22     1829.30     24.37 o 
   6   3   4        0.10        1.30      6.49 o 
   7   3   4      301.97      307.75     16.41 o 
   8   3   4      136.19      137.60     13.92 o 
   9   3   4      320.14      303.00     19.40 o 
   0   4   4     4441.02     3909.31     57.92 o 
   1   4   4     4179.50     3986.54    123.87 o 
   2   4   4     9290.21     9256.44    105.31 o 
   3   4   4      550.99      636.94     12.55 o 
   4   4   4     5721.33     5702.26     54.59 o 
   5   4   4     1232.06     1204.44     23.15 o 
   6   4   4     4116.67     4102.66     50.12 o 
   7   4   4      427.05      467.09     19.43 o 
   8   4   4      200.61      204.47     15.83 o 
   9   4   4        3.88        1.54     10.06 o 
   1   5   4      280.03      347.43      9.07 o 
   2   5   4     1668.92     1862.16     28.91 o 
   3   5   4      309.64      300.08      9.87 o 
   4   5   4       11.12       16.34      4.71 o 
   5   5   4      226.75      208.35     14.84 o 
   6   5   4      310.61      318.21     15.98 o 
   7   5   4        6.79        8.99      8.17 o 
   8   5   4       40.22       40.25     10.58 o 
   9   5   4      298.36      290.48     21.73 o 
   0   6   4    16632.79    16035.53    229.43 o 
   1   6   4     2951.25     3062.98     51.13 o 
   2   6   4     3030.94     2936.73     38.83 o 
   3   6   4       54.69       61.81      6.16 o 
   4   6   4     1283.41     1253.98     25.25 o 
   5   6   4     1631.21     1648.13     37.81 o 
   6   6   4     1038.63     1011.35     25.32 o 
   7   6   4      396.14      394.90     18.87 o 
   8   6   4      940.26      880.61     34.66 o 
   1   7   4      126.84      126.84      7.03 o 
   2   7   4      411.00      408.48     11.74 o 
   3   7   4      524.54      550.45     13.84 o 
   4   7   4      818.53      797.75     16.81 o 
   5   7   4     1482.99     1543.76     43.75 o 
   6   7   4        1.40        0.00      8.00 o 
   7   7   4       35.22       41.26     11.52 o 
   8   7   4        1.63        1.99     11.13 o 
   0   8   4     4993.31     4850.17    108.81 o 
   1   8   4      353.61      306.00     29.99 o 
   2   8   4     3056.97     2848.22     66.52 o 
   3   8   4       86.22       76.45      7.77 o 
   4   8   4      226.78      240.68     12.11 o 
   5   8   4      100.48      103.03     11.03 o 
   6   8   4      157.51      177.79     15.93 o 
   7   8   4        2.70        5.70     10.55 o 
   8   8   4     1073.33     1138.45     36.88 o 
   1   9   4     1091.12     1093.11     20.18 o 
   2   9   4      161.51      172.50     11.86 o 
   3   9   4     2793.83     2663.03     66.36 o 
   4   9   4      419.76      393.03     15.40 o 
   5   9   4        3.17        0.16      7.79 o 
   6   9   4      151.68      145.11     15.50 o 
   7   9   4      390.18      371.50     22.92 o 
   0  10   4      498.58      475.11     25.52 o 
   1  10   4      335.44      316.59     15.43 o 
   2  10   4     2720.95     2673.21     43.16 o 
   3  10   4      803.22      839.03     27.71 o 
   4  10   4      647.53      628.87     21.47 o 
   5  10   4       81.60       87.70     13.49 o 
   6  10   4      529.62      552.86     29.86 o 
   7  10   4      158.01      169.65     21.79 o 
   1  11   4      602.55      589.68     20.78 o 
   2  11   4      170.36      153.77     13.11 o 
   3  11   4      681.54      730.52     23.49 o 
   4  11   4        2.94        9.32      8.58 o 
   5  11   4        6.83        4.42     10.41 o 
   6  11   4       15.53       14.37     14.50 o 
   0  12   4      898.72      920.02     41.21 o 
   1  12   4      641.35      646.83     22.81 o 
   2  12   4      709.32      690.89     23.68 o 
   3  12   4       96.47       97.91     12.77 o 
   4  12   4     1386.90     1375.80     33.24 o 
   5  12   4      915.90      913.31     38.37 o 
   1  13   4      332.97      314.94     18.49 o 
   2  13   4        6.61       10.26      9.58 o 
   3  13   4      171.29      181.83     15.97 o 
   4  13   4        3.80       14.58     12.24 o 
   0  14   4      754.86      745.04     38.37 o 
   1  14   4      343.36      405.17     21.51 o 
   2  14   4      172.02      183.02     16.92 o 
   3  14   4       54.30       40.41     13.98 o 
   1   1   5    13374.53    12306.28    196.12 o 
   2   1   5      252.87      261.10      7.87 o 
   3   1   5     2953.42     2621.12     26.01 o 
   4   1   5     2417.32     2519.77     42.07 o 
   5   1   5     7005.54     7021.61     82.38 o 
   6   1   5      814.85      798.29     21.57 o 
   7   1   5     1102.27     1171.70     30.71 o 
   8   1   5       47.87       55.58     12.48 o 
   9   1   5     1014.04     1055.39     46.34 o 
   0   2   5     1866.77     1758.91     19.97 o 
   1   2   5       33.41       26.13      3.11 o 
   2   2   5     3375.75     3632.73     63.74 o 
   3   2   5      147.62      191.00      8.01 o 
   4   2   5      284.92      307.11     11.58 o 
   5   2   5     1225.64     1295.63     21.57 o 
   6   2   5     1661.11     1739.78     44.28 o 
   7   2   5      328.05      333.61     17.04 o 
   8   2   5      437.07      446.23     22.71 o 
   9   2   5      107.05      111.48     18.07 o 
   1   3   5     4784.81     4013.98    134.99 o 
   2   3   5     1333.90     1380.92     16.72 o 
   3   3   5      913.17      700.39     12.81 o 
   4   3   5       48.95       42.17      6.55 o 
   5   3   5     2403.41     2386.81     30.79 o 
   6   3   5       58.26       49.90      8.84 o 
   7   3   5     1957.04     2044.56     36.17 o 
   8   3   5       10.29       18.10     10.74 o 
   9   3   5      505.01      554.18     27.15 o 
   0   4   5     2699.36     2602.13     71.78 o 
   1   4   5     1888.51     2025.93     43.46 o 
   2   4   5     2403.32     2580.56     27.69 o 
   3   4   5     1553.97     1678.30     21.32 o 
   4   4   5      357.67      378.37     11.33 o 
   5   4   5     1205.13     1246.48     19.81 o 
   6   4   5     1038.88     1020.90     24.91 o 
   7   4   5        9.89        3.14      7.84 o 
   8   4   5        8.81       12.11     10.89 o 
   9   4   5       89.00       86.58     15.64 o 
   1   5   5       26.68      103.82      5.89 o 
   2   5   5      109.68      102.29      5.70 o 
   3   5   5    13769.40    13332.09    156.59 o 
   4   5   5      435.31      385.83     11.89 o 
   5   5   5     2161.03     2200.86     32.87 o 
   6   5   5     1770.06     1810.35     32.54 o 
   7   5   5       22.32       44.19     10.15 o 
   8   5   5       11.61       10.32     10.89 o 
   9   5   5      358.19      431.70     25.51 o 
   0   6   5     3134.18     2894.40     58.35 o 
   1   6   5      181.62      187.80      7.64 o 
   2   6   5       63.65       49.01      5.62 o 
   3   6   5     1138.45     1104.66     18.10 o 
   4   6   5      339.07      326.77     11.70 o 
   5   6   5      482.50      468.66     17.61 o 
   6   6   5      129.27      129.50     12.04 o 
   7   6   5      587.00      541.16     21.79 o 
   8   6   5      144.12      129.45     16.02 o 
   1   7   5    11443.19    10931.76    191.05 o 
   2   7   5      956.64      987.70     17.12 o 
   3   7   5       45.06       34.02      6.00 o 
   4   7   5       46.53       52.89      7.07 o 
   5   7   5     1429.67     1458.28     25.98 o 
   6   7   5        0.37        2.30      7.59 o 
   7   7   5     2373.81     2486.02     59.85 o 
   8   7   5       33.56       37.82     15.09 o 
   0   8   5        4.37        4.20      7.34 o 
   1   8   5     5003.96     5004.17     94.93 o 
   2   8   5      148.52      149.23      9.91 o 
   3   8   5       16.42       19.78      5.80 o 
   4   8   5      504.52      516.91     15.26 o 
   5   8   5      563.33      536.16     19.39 o 
   6   8   5       31.73       17.12     10.05 o 
   7   8   5       45.93       55.94     14.80 o 
   8   8   5      246.78      235.46     23.41 o 
   1   9   5     3356.54     3225.41     51.18 o 
   2   9   5      689.43      667.67     19.89 o 
   3   9   5     1076.33     1124.01     25.43 o 
   4   9   5      242.79      230.16     14.08 o 
   5   9   5     2949.29     2953.29     57.46 o 
   6   9   5        2.16        7.78     10.45 o 
   7   9   5      102.81       87.42     17.07 o 
   0  10   5       42.19       36.28     12.27 o 
   1  10   5        2.63        0.71      6.33 o 
   2  10   5       35.97       39.29      8.92 o 
   3  10   5       71.53       50.85      9.63 o 
   4  10   5        1.52        0.00      7.53 o 
   5  10   5       29.24       26.51     10.99 o 
   6  10   5       26.69       37.69     17.25 o 
   7  10   5        0.26        0.00     14.62 o 
   1  11   5     1047.37     1059.61     26.77 o 
   2  11   5      116.10      101.64     11.97 o 
   3  11   5      322.26      324.07     17.43 o 
   4  11   5       32.51       26.95      9.81 o 
   5  11   5      929.40      940.93     31.81 o 
   6  11   5        3.46        0.00     14.71 o 
   0  12   5       19.22        8.63     11.94 o 
   1  12   5      555.35      600.19     22.39 o 
   2  12   5      107.69      100.08     12.72 o 
   3  12   5        2.60        0.00      8.70 o 
   4  12   5       48.36       45.28     11.84 o 
   5  12   5      114.26      112.27     16.71 o 
   1  13   5      835.75      885.17     27.59 o 
   2  13   5        7.41       10.08      9.88 o 
   3  13   5      159.67      181.26     16.14 o 
   4  13   5      203.92      181.38     16.86 o 
   0  14   5      154.88      166.17     23.06 o 
   1  14   5      133.92      116.40     14.80 o 
   2  14   5        3.81        8.10     10.58 o 
   3  14   5       21.85       24.70     11.86 o 
   0   0   6    50586.55    47880.04   1386.67 o 
   1   0   6     1722.41     1848.55     74.20 o 
   2   0   6     1097.39      976.70     17.75 o 
   3   0   6       70.10       79.07      8.83 o 
   4   0   6       47.03       40.50      9.12 o 
   5   0   6     1434.13     1389.53     46.25 o 
   6   0   6      858.30      902.17     38.00 o 
   7   0   6       63.68       49.79     17.47 o 
   8   0   6      392.97      414.62     34.97 o 
   9   0   6      613.70      654.03     63.57 o 
   1   1   6      508.38      492.33     11.35 o 
   2   1   6     2410.32     2693.55     30.63 o 
   3   1   6      375.29      348.71     10.84 o 
   4   1   6      256.81      297.12     10.73 o 
   5   1   6        2.68        8.46      6.16 o 
   6   1   6     3308.88     3434.35     56.86 o 
   7   1   6      215.87      214.61     15.99 o 
   8   1   6       78.55       72.31     19.73 o 
   9   1   6        1.62        3.83     12.36 o 
   0   2   6      678.02      494.52     11.99 o 
   1   2   6     1186.95     1087.33     18.76 o 
   2   2   6    14142.11    14401.83    167.34 o 
   3   2   6       85.00       84.93      6.00 o 
   4   2   6     6388.45     6471.27     76.64 o 
   5   2   6       34.25       31.40      7.03 o 
   6   2   6      130.10      130.04     11.41 o 
   7   2   6       28.09       28.17      9.85 o 
   8   2   6      198.95      213.93     20.23 o 
   9   2   6       10.02       11.34     13.60 o 
   1   3   6      775.70      821.13     18.46 o 
   2   3   6      198.30      150.42     14.13 o 
   3   3   6     1600.50     1740.83     19.98 o 
   4   3   6     1422.65     1450.70     49.15 o 
   5   3   6      164.17      143.04     17.61 o 
   6   3   6     1106.82     1101.22     28.49 o 
   7   3   6      204.55      239.56     17.10 o 
   8   3   6       37.26       37.10     14.17 o 
   9   3   6       71.23       85.92     18.04 o 
   0   4   6      278.26      227.96     21.63 o 
   1   4   6      208.65      193.94      6.74 o 
   2   4   6    16948.18    17216.06    273.79 o 
   3   4   6      243.97      272.05      9.84 o 
   4   4   6     2631.93     2571.98     26.64 o 
   5   4   6      343.58      370.35     14.99 o 
   6   4   6      876.93      857.07     25.87 o 
   7   4   6       57.75       52.96     11.58 o 
   8   4   6     2743.44     2859.94     57.91 o 
   9   4   6        3.38        0.00     13.67 o 
   1   5   6       53.33       49.22      4.48 o 
   2   5   6      636.94      684.53     12.31 o 
   3   5   6       32.58       31.32      5.49 o 
   4   5   6      610.05      537.77     51.05 o 
   5   5   6      150.85      153.78      9.32 o 
   6   5   6        0.62        0.00      8.13 o 
   7   5   6       46.26       27.95     10.61 o 
   8   5   6      110.57       94.01     17.22 o 
   0   6   6     2077.80     1873.94     43.92 o 
   1   6   6        0.36        4.31      3.99 o 
   2   6   6     3182.38     3054.23     39.46 o 
   3   6   6       22.71       20.11      5.38 o 
   4   6   6     1791.73     1775.55     24.16 o 
   5   6   6      129.20      128.68     10.09 o 
   6   6   6      668.12      666.98     24.06 o 
   7   6   6       38.48       38.43     11.56 o 
   8   6   6     2174.69     2276.62     74.07 o 
   1   7   6      375.79      398.35     16.52 o 
   2   7   6      495.94      464.54     13.02 o 
   3   7   6      169.56      167.59      9.31 o 
   4   7   6     1480.55     1551.38     27.19 o 
   5   7   6      419.41      398.59     15.62 o 
   6   7   6       76.97       71.71     12.30 o 
   7   7   6      230.00      222.33     18.14 o 
   8   7   6      212.86      204.98     25.62 o 
   0   8   6     2736.06     2542.78     41.17 o 
   1   8   6     1387.83     1357.32     24.40 o 
   2   8   6      118.61       99.39      9.06 o 
   3   8   6      196.34      191.11     11.36 o 
   4   8   6     1086.10     1106.84     21.10 o 
   5   8   6      800.97      794.39     26.04 o 
   6   8   6     1553.61     1565.49     41.74 o 
   7   8   6        7.37        8.56     12.49 o 
   1   9   6       86.60       87.10      8.63 o 
   2   9   6     1167.67     1145.76     23.26 o 
   3   9   6      829.28      834.56     22.63 o 
   4   9   6        7.50        7.19      7.65 o 
   5   9   6       12.39       36.79     11.57 o 
   6   9   6        5.39        1.54     10.94 o 
   7   9   6       94.84       79.75     16.93 o 
   0  10   6     3833.57     3711.60     75.95 o 
   1  10   6       64.41       59.65      9.06 o 
   2  10   6      239.98      248.53     13.72 o 
   3  10   6      199.39      216.83     14.31 o 
   4  10   6       90.50       84.71     11.39 o 
   5  10   6      347.62      319.25     26.07 o 
   6  10   6     2483.21     2566.31     67.73 o 
   1  11   6      344.58      381.62     18.18 o 
   2  11   6      190.10      170.28     12.81 o 
   3  11   6      133.86      141.89     13.60 o 
   4  11   6      203.62      208.46     15.46 o 
   5  11   6        6.10       11.89     12.21 o 
   6  11   6      426.00      415.72     33.26 o 
   0  12   6        3.92        3.36     11.79 o 
   1  12   6       68.22       49.66     10.83 o 
   2  12   6     1194.54     1230.98     30.75 o 
   3  12   6       78.20       49.91     11.57 o 
   4  12   6     2330.08     2398.78     47.48 o 
   5  12   6       31.43       34.22     14.52 o 
   1  13   6       64.80       66.81     12.46 o 
   2  13   6     1090.01     1080.44     31.00 o 
   3  13   6      109.10       79.35     13.50 o 
   4  13   6      488.86      514.38     26.28 o 
   0  14   6      519.97      622.76     36.81 o 
   1  14   6      120.38      127.16     15.40 o 
   2  14   6      467.83      489.49     23.91 o 
   1   1   7     5044.61     4615.76     43.83 o 
   2   1   7     2314.00     2398.76     49.73 o 
   3   1   7     2404.49     2258.99     29.09 o 
   4   1   7     1132.22     1186.20     27.10 o 
   5   1   7     3975.35     4020.93     75.46 o 
   6   1   7        0.40        4.01      9.02 o 
   7   1   7     2163.72     2175.27     47.36 o 
   8   1   7      203.20      199.34     20.98 o 
   9   1   7      358.57      375.35     26.43 o 
   0   2   7       31.16       38.05      5.22 o 
   1   2   7      106.54       99.69      5.79 o 
   2   2   7     4140.86     4450.60     80.48 o 
   3   2   7      171.70      208.17      8.78 o 
   4   2   7      891.38      929.33     22.11 o 
   5   2   7       67.21       81.31     10.27 o 
   6   2   7      161.51      161.24     15.89 o 
   7   2   7       19.46       23.16     11.63 o 
   8   2   7     1027.21     1028.56     36.78 o 
   9   2   7      107.63      120.47     22.11 o 
   1   3   7      327.01      247.29      7.26 o 
   2   3   7     6846.16     7097.96    121.06 o 
   3   3   7     7004.54     6947.12     70.87 o 
   4   3   7      990.44     1066.70     19.56 o 
   5   3   7     2997.40     3110.52     50.13 o 
   6   3   7       13.26        4.81      9.62 o 
   7   3   7      133.36      129.20     16.71 o 
   8   3   7        7.18        3.71     12.40 o 
   9   3   7      494.38      554.77     31.84 o 
   0   4   7     3836.92     3732.82     70.98 o 
   1   4   7     1505.48     1542.01     28.66 o 
   2   4   7      921.94     1005.66     14.61 o 
   3   4   7      930.86     1041.20     17.02 o 
   4   4   7     1298.39     1389.03     25.80 o 
   5   4   7      171.40      183.18     11.91 o 
   6   4   7     1442.74     1520.20     38.49 o 
   7   4   7      359.54      350.81     22.76 o 
   8   4   7       18.61       21.48     13.99 o 
   1   5   7     3715.72     3396.05     67.77 o 
   2   5   7       63.53       88.47      6.15 o 
   3   5   7     2240.16     2206.28     24.95 o 
   4   5   7      617.88      643.13     16.82 o 
   5   5   7      750.10      809.28     19.35 o 
   6   5   7     1435.20     1504.96     34.06 o 
   7   5   7      445.94      442.73     25.69 o 
   8   5   7      120.18      130.69     19.38 o 
   0   6   7     2960.08     3085.46     88.00 o 
   1   6   7      565.38      520.63     12.42 o 
   2   6   7      893.87      902.23     18.09 o 
   3   6   7       50.50       54.09      6.69 o 
   4   6   7      840.25      832.29     19.37 o 
   5   6   7      435.25      407.73     15.26 o 
   6   6   7       45.12       68.18     12.09 o 
   7   6   7      540.14      508.54     27.37 o 
   8   6   7      135.85      145.35     20.09 o 
   1   7   7     4774.02     4534.44     55.19 o 
   2   7   7      990.80      926.97     18.96 o 
   3   7   7     1365.68     1219.89     92.71 o 
   4   7   7      379.53      372.63     14.66 o 
   5   7   7      850.49      902.53     23.69 o 
   6   7   7      299.37      292.39     18.76 o 
   7   7   7      253.90      274.72     22.39 o 
   8   7   7       56.80       46.90     19.47 o 
   0   8   7      236.58      211.41     15.41 o 
   1   8   7      741.96      702.79     17.30 o 
   2   8   7        1.64        5.15      5.96 o 
   3   8   7       15.49       16.07      7.40 o 
   4   8   7       66.03       73.58      8.99 o 
   5   8   7        0.84        5.61      7.84 o 
   6   8   7        3.81        0.00     10.81 o 
   7   8   7        0.63        0.00     14.82 o 
   1   9   7     4153.97     4060.28     56.93 o 
   2   9   7     1648.96     1730.44     33.73 o 
   3   9   7       45.80       58.23      9.77 o 
   4   9   7      225.05      251.82     16.35 o 
   5   9   7     1047.56     1098.70     37.16 o 
   6   9   7       17.85        0.98     14.74 o 
   7   9   7      611.14      611.20     48.41 o 
   0  10   7       71.03       60.44     12.48 o 
   1  10   7       97.38       79.17      9.30 o 
   2  10   7      150.41      150.60     12.00 o 
   3  10   7      366.42      324.08     18.35 o 
   4  10   7      145.16      149.49     14.90 o 
   5  10   7        4.20        0.00     10.55 o 
   6  10   7        0.65        0.00     14.57 o 
   1  11   7      979.81      985.86     26.59 o 
   2  11   7       18.73       19.02      8.70 o 
   3  11   7       98.30      105.77     12.81 o 
   4  11   7        7.87        0.93     10.10 o 
   5  11   7      507.80      525.97     28.64 o 
   0  12   7      229.94      302.36     25.11 o 
   1  12   7       29.46       22.55      9.99 o 
   2  12   7       74.57       71.12     13.42 o 
   3  12   7      101.57       71.70     13.75 o 
   4  12   7        7.94       12.43     11.66 o 
   1  13   7       63.74       75.45     13.00 o 
   2  13   7      125.92      116.07     15.76 o 
   3  13   7      689.17      704.40     29.08 o 
   0  14   7      852.64      921.37     43.30 o 
   1  14   7       83.66       61.76     13.57 o 
   0   0   8     1362.71     1564.08     57.50 o 
   1   0   8     6705.40     6688.35    102.63 o 
   2   0   8     8492.67     8247.78    174.42 o 
   3   0   8       41.93       43.85     12.00 o 
   4   0   8     8300.71     8154.58    148.95 o 
   5   0   8     2480.48     2514.53    104.46 o 
   6   0   8      195.98      192.96     24.56 o 
   7   0   8      773.37      792.14     43.50 o 
   8   0   8     1539.82     1521.60     62.06 o 
   9   0   8      128.50      137.72     27.73 o 
   1   1   8      602.45      604.37     13.93 o 
   2   1   8       21.63       12.57      5.29 o 
   3   1   8       14.57       16.39      7.40 o 
   4   1   8        3.22        6.56      6.60 o 
   5   1   8      496.72      506.16     22.75 o 
   6   1   8      402.31      376.59     21.84 o 
   7   1   8        7.58        0.00     11.65 o 
   8   1   8       99.30      110.92     17.47 o 
   9   1   8      101.53       91.75     18.20 o 
   0   2   8     5276.89     4529.81     39.09 o 
   1   2   8     1996.97     2057.02     20.58 o 
   2   2   8     4141.89     3865.47     86.21 o 
   3   2   8        1.71        6.69      6.43 o 
   4   2   8      417.81      409.75     16.74 o 
   5   2   8       84.44       72.18     12.20 o 
   6   2   8     1467.47     1547.42     38.69 o 
   7   2   8      135.91      120.41     16.57 o 
   8   2   8     1634.27     1753.86     47.34 o 
   1   3   8     1287.41     1321.09     24.83 o 
   2   3   8    11272.23    11800.76    182.82 o 
   3   3   8      147.66      130.56      9.19 o 
   4   3   8     1412.83     1495.84     26.11 o 
   5   3   8      681.56      691.35     22.50 o 
   6   3   8      163.90      172.91     16.83 o 
   7   3   8       31.33       41.07     13.34 o 
   8   3   8      138.00      165.22     20.34 o 
   0   4   8     1895.25     1630.78     24.09 o 
   1   4   8      349.54      322.66      9.93 o 
   2   4   8     1357.62     1236.54     37.61 o 
   3   4   8        4.82        9.40      4.99 o 
   4   4   8     3368.57     3296.55     38.38 o 
   5   4   8     1200.38     1270.88     29.28 o 
   6   4   8     2191.46     2327.71     48.30 o 
   7   4   8       29.86       40.44     13.39 o 
   8   4   8       10.22       36.50     14.95 o 
   1   5   8      147.80      160.22      7.85 o 
   2   5   8      271.67      310.37     11.38 o 
   3   5   8       30.08       29.75      6.51 o 
   4   5   8        1.49        0.00      5.83 o 
   5   5   8      330.95      336.40     17.69 o 
   6   5   8        6.33        0.00     10.29 o 
   7   5   8        0.07        3.86     11.91 o 
   8   5   8        6.31       11.82     13.95 o 
   0   6   8     6609.75     6242.71    109.31 o 
   1   6   8      194.30      178.97      9.62 o 
   2   6   8      309.05      290.78     11.56 o 
   3   6   8      207.14      217.65     11.24 o 
   4   6   8     1370.70     1441.30     25.16 o 
   5   6   8      185.48      182.48     12.93 o 
   6   6   8     1859.31     1891.96     44.50 o 
   7   6   8        8.67       13.06     13.41 o 
   8   6   8      160.49      193.30     21.81 o 
   1   7   8      241.06      265.94     12.57 o 
   2   7   8      750.04      695.40     18.23 o 
   3   7   8      721.17      720.20     18.61 o 
   4   7   8      568.63      602.85     18.02 o 
   5   7   8      632.88      590.93     22.67 o 
   6   7   8        4.17        1.29     11.62 o 
   7   7   8        0.14        0.00     12.12 o 
   0   8   8     5232.76     5033.15     68.02 o 
   1   8   8      123.12      124.51     10.19 o 
   2   8   8     1107.01     1067.72     22.82 o 
   3   8   8       26.81       30.86      8.44 o 
   4   8   8       34.62       40.53      9.22 o 
   5   8   8        0.24        0.00      8.58 o 
   6   8   8     1083.00     1039.46     35.73 o 
   7   8   8       41.87       49.65     18.62 o 
   1   9   8       20.60       17.52      7.51 o 
   2   9   8      239.04      229.12     13.31 o 
   3   9   8      472.10      418.45     18.19 o 
   4   9   8       23.05        8.96      8.49 o 
   5   9   8        4.44        0.38     12.41 o 
   6   9   8      147.76      142.74     28.81 o 
   0  10   8      265.09      266.26     18.99 o 
   1  10   8      133.09      120.56     11.56 o 
   2  10   8     2190.48     2289.22     41.25 o 
   3  10   8      256.21      249.04     15.90 o 
   4  10   8     1995.01     2091.30     41.80 o 
   5  10   8        8.45        3.48     13.32 o 
   6  10   8       58.74       21.61     22.37 o 
   1  11   8       42.02       50.26     10.94 o 
   2  11   8      825.97      820.82     25.47 o 
   3  11   8       19.57        8.24      9.38 o 
   4  11   8       17.90        9.19     10.39 o 
   5  11   8       66.59       63.88     18.51 o 
   0  12   8     1895.09     1979.20     67.42 o 
   1  12   8      108.16      102.75     14.70 o 
   2  12   8      344.25      361.49     21.49 o 
   3  12   8       17.90        6.01     11.09 o 
   4  12   8      100.70      124.27     15.09 o 
   1  13   8        6.01        3.12     10.99 o 
   2  13   8      179.03      183.98     18.24 o 
   3  13   8        4.44        6.31     12.01 o 
   1   1   9     3466.92     3472.86     38.75 o 
   2   1   9        4.17        7.49      5.53 o 
   3   1   9     6360.54     6283.48     83.54 o 
   4   1   9      522.70      573.94     19.69 o 
   5   1   9      326.16      332.88     20.05 o 
   6   1   9       62.84       52.93     14.60 o 
   7   1   9      871.76      912.67     33.53 o 
   8   1   9       53.69       33.35     14.43 o 
   0   2   9       41.25       37.21      8.25 o 
   1   2   9     4119.69     4041.05     36.92 o 
   2   2   9      591.02      631.49     16.74 o 
   3   2   9      164.84      163.81     10.76 o 
   4   2   9      173.46      162.18     12.28 o 
   5   2   9      403.85      419.03     21.98 o 
   6   2   9       25.21       21.11     11.57 o 
   7   2   9      201.25      234.02     20.71 o 
   8   2   9       25.27       22.35     16.48 o 
   1   3   9     3132.11     2998.36     29.34 o 
   2   3   9      245.72      257.58     11.36 o 
   3   3   9     2725.95     2789.40     66.94 o 
   4   3   9       13.58       14.84      6.98 o 
   5   3   9     2289.36     2362.19     41.84 o 
   6   3   9       65.94       61.88     13.85 o 
   7   3   9      165.81      186.17     20.63 o 
   8   3   9      108.46      118.13     19.14 o 
   0   4   9      564.71      550.52     19.15 o 
   1   4   9        3.04        0.00      4.26 o 
   2   4   9       39.48       43.04      6.42 o 
   3   4   9      126.85      122.67      9.22 o 
   4   4   9      207.45      199.50     12.53 o 
   5   4   9       20.59        9.66      8.71 o 
   6   4   9        3.43        0.03     10.91 o 
   7   4   9      209.69      209.37     20.76 o 
   8   4   9       50.55       55.01     16.53 o 
   1   5   9     4291.27     4050.66     38.73 o 
   2   5   9     1807.47     1805.75     28.95 o 
   3   5   9      107.95      113.57     10.19 o 
   4   5   9       72.63       95.58     10.18 o 
   5   5   9     3081.92     3243.69     68.33 o 
   6   5   9      315.77      339.06     22.90 o 
   7   5   9      629.98      721.56     32.33 o 
   8   5   9       81.29       89.54     18.49 o 
   0   6   9     6707.53     6695.05    156.05 o 
   1   6   9      493.14      501.78     14.42 o 
   2   6   9       17.68       21.35      6.38 o 
   3   6   9      110.91       96.49     10.05 o 
   4   6   9     1057.63     1102.76     25.31 o 
   5   6   9       32.99       42.84      9.62 o 
   6   6   9      557.79      575.29     28.33 o 
   7   6   9       82.60       73.04     16.90 o 
   1   7   9      451.19      411.84     17.01 o 
   2   7   9     1066.75     1078.96     22.52 o 
   3   7   9     1511.92     1496.23     31.90 o 
   4   7   9       24.49       27.65      8.74 o 
   5   7   9      741.90      805.97     26.55 o 
   6   7   9      537.11      512.66     27.35 o 
   7   7   9      335.24      351.24     25.83 o 
   0   8   9      103.45      117.12     17.46 o 
   1   8   9      695.53      672.20     21.07 o 
   2   8   9        8.50        9.50      7.26 o 
   3   8   9       34.24       20.07      8.64 o 
   4   8   9      360.45      356.10     19.21 o 
   5   8   9      139.04      167.40     17.85 o 
   6   8   9       65.49       66.63     18.93 o 
   7   8   9      265.39      246.40     27.37 o 
   1   9   9      387.17      381.98     17.77 o 
   2   9   9      153.77      171.04     12.60 o 
   3   9   9      972.07     1003.26     26.75 o 
   4   9   9      299.31      295.79     18.59 o 
   5   9   9       43.96       59.87     16.75 o 
   6   9   9       13.74        0.00     18.88 o 
   0  10   9        6.29        9.75     12.83 o 
   1  10   9       54.66       56.33     10.98 o 
   2  10   9        3.63        8.57      8.29 o 
   3  10   9        1.19        1.70      9.67 o 
   4  10   9        2.35        0.00     10.74 o 
   5  10   9      134.23      108.93     19.94 o 
   1  11   9      226.49      266.82     18.70 o 
   2  11   9      102.27       95.73     14.27 o 
   3  11   9      940.04      984.23     31.89 o 
   4  11   9       72.67       61.22     13.98 o 
   0  12   9        2.55       14.91     16.78 o 
   1  12   9       10.26       25.95     13.03 o 
   2  12   9       29.49       23.65     13.39 o 
   3  12   9        8.41        2.76     11.59 o 
   1  13   9      465.27      515.25     29.09 o 
   2  13   9       79.12       63.69     16.34 o 
   0   0  10     5260.33     5017.60    113.56 o 
   1   0  10      161.20      152.35     19.41 o 
   2   0  10     1298.62     1221.93     38.06 o 
   3   0  10     1412.93     1398.75     36.01 o 
   4   0  10     2360.09     2427.78     60.69 o 
   5   0  10     1805.07     1817.20    109.22 o 
   6   0  10     1542.22     1576.80     57.29 o 
   7   0  10      263.24      219.72     28.68 o 
   8   0  10     1041.58     1020.89     54.64 o 
   1   1  10      748.80      704.40     24.05 o 
   2   1  10     1117.81     1096.24     21.46 o 
   3   1  10     1882.36     1929.92     39.99 o 
   4   1  10      265.13      302.79     18.10 o 
   5   1  10        8.63       10.88     11.58 o 
   6   1  10      108.31      102.97     15.15 o 
   7   1  10        4.53       24.50     12.45 o 
   8   1  10      253.83      282.09     23.99 o 
   0   2  10       66.10       50.05     18.64 o 
   1   2  10       63.26       61.43      8.65 o 
   2   2  10     1628.25     1549.52     33.94 o 
   3   2  10      189.93      157.02     19.31 o 
   4   2  10     4169.98     4172.52     76.99 o 
   5   2  10       45.87       55.40     12.69 o 
   6   2  10      783.17      725.91     29.88 o 
   7   2  10        8.02        0.00     14.26 o 
   8   2  10       50.36       63.99     16.67 o 
   1   3  10        2.77        0.00      5.93 o 
   2   3  10      123.04      130.23     10.30 o 
   3   3  10       12.13       14.34      6.84 o 
   4   3  10      186.70      184.72     12.50 o 
   5   3  10      183.16      177.08     14.88 o 
   6   3  10      234.89      206.70     19.32 o 
   7   3  10      663.29      658.57     31.30 o 
   8   3  10       68.14       42.48     16.63 o 
   0   4  10     3306.73     3144.43     53.31 o 
   1   4  10     1101.07     1135.31     21.41 o 
   2   4  10      410.29      419.62     14.95 o 
   3   4  10      500.22      538.98     15.57 o 
   4   4  10      233.18      253.75     14.27 o 
   5   4  10        7.70        8.92      9.60 o 
   6   4  10     1454.96     1496.59     41.19 o 
   7   4  10      505.46      550.24     31.57 o 
   1   5  10        5.30        5.11      6.71 o 
   2   5  10      177.28      162.43     11.65 o 
   3   5  10      380.80      388.39     15.42 o 
   4   5  10      134.56      118.70     11.49 o 
   5   5  10      112.71       91.07     12.88 o 
   6   5  10       94.55       82.56     16.12 o 
   7   5  10       37.27       29.49     15.15 o 
   0   6  10     6562.85     6572.27    123.78 o 
   1   6  10        1.27        1.10      7.37 o 
   2   6  10      665.38      713.75     20.87 o 
   3   6  10       12.41       14.69      7.43 o 
   4   6  10      161.93      191.24     13.49 o 
   5   6  10       11.66       11.05     10.02 o 
   6   6  10      528.72      608.05     29.93 o 
   7   6  10      201.24      196.17     21.79 o 
   1   7  10        1.12        3.61      8.27 o 
   2   7  10       21.65       19.41      8.86 o 
   3   7  10      345.24      364.03     18.99 o 
   4   7  10        0.10        0.00      7.71 o 
   5   7  10      499.35      505.29     23.06 o 
   6   7  10        0.93       16.62     13.48 o 
   7   7  10        1.26        0.82     14.97 o 
   0   8  10     1537.83     1579.62     43.85 o 
   1   8  10      636.95      620.01     23.27 o 
   2   8  10     1616.67     1578.87     34.94 o 
   3   8  10       35.65       29.71     10.51 o 
   4   8  10     1078.50     1119.41     31.14 o 
   5   8  10      323.18      305.87     22.24 o 
   6   8  10       96.43      103.35     21.61 o 
   1   9  10        0.76        0.00      8.20 o 
   2   9  10       14.78       11.37     10.17 o 
   3   9  10        4.19        0.00      9.73 o 
   4   9  10      120.91       94.85     14.20 o 
   5   9  10       34.56       20.82     13.27 o 
   0  10  10     1208.19     1236.91     42.68 o 
   1  10  10        0.02        0.50      9.49 o 
   2  10  10      578.26      579.21     25.18 o 
   3  10  10      129.28      131.13     15.84 o 
   4  10  10       55.59       39.76     14.01 o 
   5  10  10       39.17       30.53     16.77 o 
   1  11  10      253.16      265.41     21.27 o 
   2  11  10      796.90      705.74     31.56 o 
   3  11  10     1106.55     1185.57     39.49 o 
   4  11  10       44.14       42.07     15.36 o 
   0  12  10       15.97       31.67     19.87 o 
   1  12  10       57.52       64.38     18.08 o 
   2  12  10      131.52      170.93     20.03 o 
   3  12  10        1.00       12.21     13.92 o 
   1   1  11     1614.03     1548.03     35.04 o 
   2   1  11       17.25       13.82      9.48 o 
   3   1  11      324.71      310.60     16.39 o 
   4   1  11      102.87      120.63     12.19 o 
   5   1  11      577.40      558.98     25.14 o 
   6   1  11       16.24       14.95     11.71 o 
   7   1  11      312.62      354.02     24.94 o 
   0   2  11     1035.14     1039.81     41.49 o 
   1   2  11      536.21      515.22     22.59 o 
   2   2  11      273.08      287.94     18.21 o 
   3   2  11      169.97      178.75     12.33 o 
   4   2  11      944.01      963.44     26.38 o 
   5   2  11      306.23      373.16     22.46 o 
   6   2  11      589.03      575.13     32.22 o 
   7   2  11      589.21      560.86     29.70 o 
   1   3  11     2576.87     2390.89     38.24 o 
   2   3  11        1.26        0.63      7.82 o 
   3   3  11     1038.43     1031.06     24.22 o 
   4   3  11       12.95        3.39      8.28 o 
   5   3  11      292.80      331.17     19.15 o 
   6   3  11      263.48      243.26     21.15 o 
   7   3  11     1729.79     1863.88     48.92 o 
   0   4  11      127.44      120.72     15.76 o 
   1   4  11      106.68      104.54     10.78 o 
   2   4  11      169.82      167.52     12.43 o 
   3   4  11     1193.61     1117.32     25.94 o 
   4   4  11       35.18       28.88     10.03 o 
   5   4  11       82.74      103.29     13.52 o 
   6   4  11        3.20        5.00     12.56 o 
   7   4  11      196.20      129.62     19.92 o 
   1   5  11       17.96       16.51      8.54 o 
   2   5  11     1233.91     1197.86     29.66 o 
   3   5  11     6441.01     6517.04     90.78 o 
   4   5  11      219.38      209.44     15.56 o 
   5   5  11      445.34      442.16     22.07 o 
   6   5  11       22.66       26.74     14.25 o 
   7   5  11      361.32      355.24     37.90 o 
   0   6  11      394.54      367.30     38.14 o 
   1   6  11      165.06      143.72     15.78 o 
   2   6  11        8.05        7.88      8.79 o 
   3   6  11       10.97        2.78      8.11 o 
   4   6  11       21.84       13.88      9.72 o 
   5   6  11      468.82      452.50     25.48 o 
   6   6  11       55.13       46.60     15.46 o 
   1   7  11      877.99      904.85     31.44 o 
   2   7  11       11.40       11.50      9.16 o 
   3   7  11      200.74      173.33     15.41 o 
   4   7  11       86.64       88.44     13.72 o 
   5   7  11      138.07      137.21     26.63 o 
   6   7  11        1.53        0.00     13.53 o 
   0   8  11      637.47      649.24     39.53 o 
   1   8  11      523.85      536.21     26.30 o 
   2   8  11       96.04       86.33     12.98 o 
   3   8  11       35.02       19.39     10.61 o 
   4   8  11        5.04       12.17     10.70 o 
   5   8  11       95.43      105.94     25.66 o 
   6   8  11       87.42       90.05     27.17 o 
   1   9  11      101.27      125.06     16.66 o 
   2   9  11      195.41      191.67     17.00 o 
   3   9  11      689.29      743.89     27.87 o 
   4   9  11      196.97      172.99     17.19 o 
   5   9  11      609.37      706.44     47.19 o 
   0  10  11       60.07       68.55     22.01 o 
   1  10  11      259.11      260.07     21.69 o 
   2  10  11       89.32       81.87     14.54 o 
   3  10  11        2.27       11.53     11.68 o 
   4  10  11        5.11        5.95     12.88 o 
   1  11  11      628.72      701.87     32.28 o 
   2  11  11      196.93      167.03     19.90 o 
   3  11  11      323.19      354.71     25.41 o 
   0  12  11      306.19      224.51     43.34 o 
   1  12  11      299.99      281.35     33.10 o 
   0   0  12    12028.97    12122.29    193.60 o 
   1   0  12       75.84       95.98     24.71 o 
   2   0  12      209.88      221.49     24.72 o 
   3   0  12       79.31      111.59     20.36 o 
   4   0  12      601.32      619.42     48.98 o 
   5   0  12      306.22      325.65     44.79 o 
   6   0  12     1544.25     1577.62     98.39 o 
   7   0  12      129.81       93.50     24.93 o 
   1   1  12      192.42      189.19     16.45 o 
   2   1  12      288.85      282.72     18.88 o 
   3   1  12      990.20     1025.74     34.66 o 
   4   1  12      458.79      468.02     23.94 o 
   5   1  12        0.34        0.00     15.10 o 
   6   1  12       41.13       25.43     13.16 o 
   7   1  12      129.10      142.86     19.38 o 
   0   2  12     3468.62     3718.99     77.34 o 
   1   2  12      576.12      559.93     24.32 o 
   2   2  12      718.58      725.76     27.04 o 
   3   2  12      230.84      218.06     15.64 o 
   4   2  12      489.26      496.27     21.57 o 
   5   2  12       69.83      101.09     15.40 o 
   6   2  12      723.55      694.23     30.78 o 
   7   2  12       10.85       28.78     14.84 o 
   1   3  12       69.48       46.40     10.75 o 
   2   3  12      969.95      919.87     35.70 o 
   3   3  12       61.02       40.27     10.30 o 
   4   3  12      595.62      607.39     30.20 o 
   5   3  12      157.12      132.47     16.76 o 
   6   3  12       11.19       16.10     15.65 o 
   7   3  12       33.98       26.03     17.87 o 
   0   4  12       49.29       50.27     13.46 o 
   1   4  12      682.12      676.24     21.47 o 
   2   4  12     1563.38     1555.04     34.30 o 
   3   4  12      118.37      107.04     13.28 o 
   4   4  12      415.25      477.99     22.15 o 
   5   4  12      312.58      318.83     22.36 o 
   6   4  12       37.69       58.02     17.86 o 
   7   4  12        4.01       14.08     17.39 o 
   1   5  12      548.51      551.05     22.59 o 
   2   5  12       43.04       33.44     10.49 o 
   3   5  12      333.27      343.48     19.37 o 
   4   5  12      114.87      101.81     13.65 o 
   5   5  12       10.41        1.88     11.69 o 
   6   5  12       30.88       21.41     16.45 o 
   0   6  12       96.94      104.50     20.97 o 
   1   6  12      571.94      579.12     27.01 o 
   2   6  12     1022.31     1028.31     34.00 o 
   3   6  12        9.57       13.34     11.15 o 
   4   6  12      965.20     1068.70     31.22 o 
   5   6  12        7.34       11.95     12.78 o 
   6   6  12       14.62       31.68     17.94 o 
   1   7  12      424.81      410.77     24.29 o 
   2   7  12       44.84       32.16     12.57 o 
   3   7  12       12.69       11.90     11.85 o 
   4   7  12      521.98      473.11     26.91 o 
   5   7  12       20.73        0.00     19.09 o 
   6   7  12       67.41       48.50     24.63 o 
   0   8  12     1354.53     1351.50     56.00 o 
   1   8  12       82.82       89.53     16.09 o 
   2   8  12      240.92      244.26     21.08 o 
   3   8  12      123.49       79.23     16.40 o 
   4   8  12      492.20      521.97     28.36 o 
   5   8  12       51.43       54.76     19.98 o 
   1   9  12      159.28      133.29     17.94 o 
   2   9  12       97.80       73.82     15.82 o 
   3   9  12      488.11      552.48     29.16 o 
   4   9  12      102.67       87.39     17.56 o 
   0  10  12      411.95      426.61     38.19 o 
   1  10  12       29.11       33.06     14.44 o 
   2  10  12      126.14      155.03     19.74 o 
   3  10  12       65.05       60.41     16.68 o 
   1  11  12       71.66       75.76     17.73 o 
   2  11  12        2.77       28.58     17.85 o 
   1   1  13      664.30      705.13     27.83 o 
   2   1  13      519.82      509.44     25.05 o 
   3   1  13      224.96      241.36     19.28 o 
   4   1  13     1099.22     1075.70     42.71 o 
   5   1  13      951.68      984.43     49.26 o 
   6   1  13       66.71       53.94     42.62 o 
   0   2  13      303.96      325.29     38.14 o 
   1   2  13        0.33        0.00     10.12 o 
   2   2  13      185.12      204.36     18.43 o 
   3   2  13        4.34        0.00      9.31 o 
   4   2  13      682.17      623.91     24.46 o 
   5   2  13        3.31        0.00     11.66 o 
   6   2  13      159.98      203.97     64.29 o 
   1   3  13      200.47      208.01     16.04 o 
   2   3  13      171.16      163.35     15.10 o 
   3   3  13     1662.29     1713.35     38.04 o 
   4   3  13       11.36       18.11     12.03 o 
   5   3  13      750.90      729.42     34.07 o 
   6   3  13       37.64       40.67     22.23 o 
   0   4  13        4.55        0.27     11.00 o 
   1   4  13      816.31      832.78     27.17 o 
   2   4  13        8.39        4.22      9.43 o 
   3   4  13      201.24      193.75     16.60 o 
   4   4  13        1.84        4.44      9.79 o 
   5   4  13      252.75      278.67     22.56 o 
   6   4  13      143.41      186.08     30.65 o 
   1   5  13     1762.64     1837.32     44.94 o 
   2   5  13       13.44       28.07     10.60 o 
   3   5  13      108.34      107.92     14.25 o 
   4   5  13      195.78      176.21     16.80 o 
   5   5  13       42.57       69.41     16.17 o 
   6   5  13       18.72        4.36     20.41 o 
   0   6  13     1408.89     1257.26     54.44 o 
   1   6  13      111.06      118.60     17.05 o 
   2   6  13       76.86       71.87     15.60 o 
   3   6  13       36.13       30.41     13.17 o 
   4   6  13        1.14        0.00     11.51 o 
   5   6  13      161.07      162.60     19.92 o 
   1   7  13      347.98      357.86     24.01 o 
   2   7  13        0.04        2.16     11.58 o 
   3   7  13      914.90     1061.17     37.24 o 
   4   7  13        4.41        3.20     12.55 o 
   5   7  13       69.59       72.07     26.76 o 
   0   8  13       90.52       92.56     24.15 o 
   1   8  13       41.16       52.09     14.46 o 
   2   8  13       20.85       10.10     12.52 o 
   3   8  13        2.44        0.00     12.32 o 
   4   8  13        0.39        6.93     13.17 o 
   1   9  13      556.53      593.67     30.57 o 
   2   9  13      273.36      290.32     23.96 o 
   3   9  13       82.68      100.18     18.28 o 
   0  10  13       24.48       17.36     20.19 o 
   1  10  13       10.18        0.00     13.36 o 
   2  10  13       53.27       45.37     16.68 o 
   0   0  14      178.92      175.97     35.83 o 
   1   0  14      433.49      474.77     37.85 o 
   2   0  14     1015.62     1080.29    131.04 o 
   3   0  14      392.36      352.36     32.57 o 
   4   0  14      132.56      157.85     26.04 o 
   5   0  14      354.17      395.21     35.93 o 
   6   0  14       23.18       16.45     28.75 o 
   1   1  14       95.78      100.11     15.86 o 
   2   1  14       57.00       40.07     13.44 o 
   3   1  14        2.07        4.39     11.85 o 
   4   1  14       17.46       14.40     11.03 o 
   5   1  14       39.13       16.23     13.49 o 
   6   1  14      144.14      115.31     18.60 o 
   0   2  14     1667.06     1736.62     59.80 o 
   1   2  14       97.75      119.66     16.55 o 
   2   2  14      494.22      478.54     25.80 o 
   3   2  14        0.46        0.00     10.01 o 
   4   2  14        2.83        1.05     10.28 o 
   5   2  14      144.77      150.59     21.98 o 
   6   2  14      402.22      493.76     34.31 o 
   1   3  14      133.98      127.04     14.81 o 
   2   3  14      364.47      363.12     20.56 o 
   3   3  14      422.41      429.82     25.19 o 
   4   3  14        3.84        0.00     10.81 o 
   5   3  14       18.71       34.87     14.49 o 
   6   3  14        7.30       14.39     17.58 o 
   0   4  14      291.07      340.24     25.91 o 
   1   4  14      160.57      150.48     15.69 o 
   2   4  14      279.62      273.30     19.88 o 
   3   4  14        4.61        0.87     10.31 o 
   4   4  14      897.29      822.25     42.31 o 
   5   4  14      149.76      114.65     18.33 o 
   1   5  14      184.64      146.39     18.45 o 
   2   5  14        2.27        0.91     11.08 o 
   3   5  14        8.96        2.48     10.83 o 
   4   5  14      279.80      228.95     18.91 o 
   5   5  14        0.31        1.89     13.96 o 
   0   6  14       76.51       96.96     24.23 o 
   1   6  14       67.65       61.48     15.37 o 
   2   6  14      201.56      200.12     20.60 o 
   3   6  14      160.87      114.91     18.14 o 
   4   6  14      810.37      787.11     34.19 o 
   5   6  14        5.01        0.00     16.24 o 
   1   7  14        0.00        0.06     11.80 o 
   2   7  14       16.26       17.18     13.56 o 
   3   7  14      331.19      274.32     23.56 o 
   4   7  14      231.29      206.61     22.10 o 
   0   8  14        3.03        8.18     17.90 o 
   1   8  14        0.02        0.00     12.45 o 
   2   8  14      402.15      376.15     26.62 o 
   3   8  14        3.34       18.87     15.64 o 
   1   9  14        4.67        1.26     12.79 o 
   2   9  14       41.47       34.66     16.16 o 
   1   1  15      340.74      373.19     24.48 o 
   2   1  15        0.03        0.00     12.48 o 
   3   1  15     1284.11     1356.76     40.55 o 
   4   1  15      119.53      117.49     15.82 o 
   5   1  15      262.66      229.25     22.45 o 
   0   2  15       18.49       18.09     18.74 o 
   1   2  15      160.16      170.04     19.09 o 
   2   2  15        7.17        2.25     12.76 o 
   3   2  15       77.40       56.11     13.72 o 
   4   2  15        1.81        1.87     12.21 o 
   5   2  15       10.15       27.27     18.23 o 
   1   3  15      779.29      840.88     29.57 o 
   2   3  15       64.00       64.59     15.51 o 
   3   3  15        7.26        1.29     12.10 o 
   4   3  15        0.27        0.00     11.25 o 
   5   3  15      435.57      477.39     29.38 o 
   0   4  15      376.15      388.86     35.79 o 
   1   4  15       72.43       65.31     13.56 o 
   2   4  15       92.03       88.25     15.30 o 
   3   4  15       17.44        0.00     11.33 o 
   4   4  15       28.63       21.01     12.81 o 
   5   4  15      104.22      106.28     19.45 o 
   1   5  15      532.81      503.93     28.73 o 
   2   5  15      173.92      137.04     19.05 o 
   3   5  15        9.87        0.00     12.32 o 
   4   5  15        6.97        0.00     11.70 o 
   0   6  15      323.76      335.90     35.59 o 
   1   6  15      279.94      286.22     24.12 o 
   2   6  15        0.03        8.96     14.23 o 
   3   6  15       37.96       28.06     14.96 o 
   4   6  15      246.60      186.17     21.93 o 
   1   7  15      587.66      562.55     31.12 o 
   2   7  15      307.54      321.55     25.66 o 
   3   7  15       66.01       76.24     18.31 o 
   0   8  15        0.17        0.00     18.54 o 
   1   8  15       26.32       20.76     15.41 o 
   2   8  15        7.19       15.25     15.32 o 
   0   0  16      311.34      327.38     48.83 o 
   1   0  16      449.86      493.12     40.56 o 
   2   0  16       80.46       74.10     25.14 o 
   3   0  16       53.02       44.97     21.65 o 
   4   0  16        3.72        8.76     20.72 o 
   1   1  16       85.68       83.80     17.22 o 
   2   1  16       70.18       59.32     16.49 o 
   3   1  16      211.01      176.66     21.05 o 
   4   1  16       31.22       33.73     13.91 o 
   0   2  16        7.71        0.00     17.77 o 
   1   2  16       30.16        8.15     13.90 o 
   2   2  16      385.81      452.79     27.70 o 
   3   2  16       16.52        5.50     13.64 o 
   4   2  16      495.00      536.75     30.58 o 
   1   3  16      163.55      161.64     20.06 o 
   2   3  16      339.28      333.32     25.10 o 
   3   3  16      466.65      400.40     26.99 o 
   4   3  16        3.03        0.00     12.11 o 
   0   4  16      535.00      654.25     45.12 o 
   1   4  16      213.25      203.70     21.92 o 
   2   4  16      495.66      527.74     30.40 o 
   3   4  16       58.11       42.54     14.21 o 
   1   5  16       28.87       24.39     14.69 o 
   2   5  16       41.02       25.86     15.25 o 
   3   5  16       29.35        3.01     14.24 o 
   0   6  16      143.83      128.82     28.03 o 
   1   6  16       48.70       28.97     15.56 o 
   2   6  16      369.58      368.19     27.93 o 
   1   7  16        3.58        0.00     14.19 o 
   1   1  17      464.43      546.36     30.92 o 
   2   1  17        1.32        6.87     15.20 o 
   3   1  17       28.51        5.86     15.36 o 
   0   2  17      119.92      141.20     28.87 o 
   1   2  17        7.23        5.82     15.25 o 
   2   2  17        2.81        6.55     14.63 o 
   3   2  17      155.92      153.45     21.38 o 
   1   3  17      130.40      148.86     18.62 o 
   2   3  17       94.02       82.89     16.32 o 
   0   4  17      145.77      118.87     28.05 o 
   1   4  17       59.43       43.62     16.65 o 
   2   4  17       15.18       17.42     15.05 o 
   1   5  17        4.45        4.34     15.50 o 
   0   0  18       50.66       90.44     40.45 o 
   1   0  18       10.69        0.02     22.56 o 
   1   1  18        9.81       29.86     17.02 o 
   0   2  18      247.07      293.48     36.88 o 
                                                 
